# Supplementary material for: Aluminum Micropillar Surfaces with Hierarchical Micro- and Nanoscale Features for Enhancement of Boiling Heat Transfer Coefficient and Critical Heat Flux
Source: Nanomaterials (Basel). 2024 Apr 11;14(8):667. doi: 10.3390/nano14080667 (PMC11054976; doi:10.3390/nano14080667)
Supplement: Supplementary file 1 [file nanomaterials-14-00667-s001.zip]

Archive with 1 entries (1 files):
- nanomaterials-2938738-supplementary.pdf
